# Supplementary material for: E2F1-Driven WDHD1 Transcription Enhances Cell-Cycle Progression and Promotes Pancreatic Cancer Progression
Source: Curr Oncol. 2026 Mar 26;33(4):186. doi: 10.3390/curroncol33040186 (PMC13115010; doi:10.3390/curroncol33040186)
Supplement: Supplementary file 1 [file curroncol-33-00186-s001.zip]

Archive with 3 entries (3 files):
- supplementary Data S1.tiff
- Supplementary File S1.pdf
- supplementay materials.pdf
